# Supplementary material for: COF-SiO2@Fe3O4 Composite for Magnetic Solid-Phase Extraction of Pyrethroid Pesticides in Vegetables
Source: Molecules. 2024 May 14;29(10):2311. doi: 10.3390/molecules29102311 (PMC11123868; doi:10.3390/molecules29102311)
Supplement: Supplementary file 1 [file molecules-29-02311-s001.zip]

Archive with 1 entries (1 files):
- molecules-2887356-supplementary.pdf
